# Supplementary material for: EFHD2 suppresses intestinal inflammation by blocking intestinal epithelial cell TNFR1 internalization and cell death
Source: Nat Commun. 2024 Feb 12;15:1282. doi: 10.1038/s41467-024-45539-x (PMC10861516; doi:10.1038/s41467-024-45539-x)
Supplement: Supplementary file 4 — Source data [file 41467_2024_45539_MOESM4_ESM.xls]

## Sheet: Figure1
Fig1c. Histologic scores of a and b								Fig1d.Relative percentage of body weight change
Fig.1c	EFHD2 IHC Score				EFHD2 IHC Score			Fig.1d
		Score				Score		Body weight(100%)	WT						Efhd2-/-
Healthy controls	Rep-1	3		Day 0	Rep-1	2		Day	Rep-1	Rep-2	Rep-3	Rep-4	Rep-5	Rep-6	Rep-1	Rep-2	Rep-3	Rep-4	Rep-5	Rep-6
	Rep-2	3			Rep-2	2		0	1	1	1	1	1	1	1	1	1	1	1	1
	Rep-3	3			Rep-3	3		1	0.969	1.004	0.996	1.02	1.036	1	1.004	0.963	0.991	1.02	1.01	1
	Rep-4	2			Rep-4	3		2	0.973	0.992	0.984	1.045	1.04	1.042	0.987	0.972	0.991	1.02	1.013	1.006
	Rep-5	2.5			Rep-5	2.5		3	0.988	1.028	1.004	1.053	1.047	1.027	0.975	0.969	1.009	1.007	1.033	1
	Rep-6	2.5			Rep-6	2.5		4	0.961	1.008	0.992	1.02	1.028	1.012	0.975	0.966	0.991	0.997	1.007	1.006
	Rep-7	2.5		Day 7	Rep-1	1.5		5	0.988	1.028	1.004	1	1.008	0.996	0.954	0.886	0.941	0.953	0.964	0.952
	Rep-8	2.5			Rep-2	2		6	0.969	0.984	0.961	0.988	1.004	1	0.887	0.778	0.847	0.88	0.905	0.898
	Rep-9	2.5			Rep-3	1.5		7	0.946	0.955	0.926	0.947	0.933	0.965	0.791	0.693	0.769	0.813	0.859	0.808
UC	Rep-1	2			Rep-4	1
	Rep-2	1.5			Rep-5	1.5
	Rep-3	2			Rep-6	1.5
	Rep-4	1.5		Day 12	Rep-1	3
	Rep-5	1.5			Rep-2	2.5
	Rep-6	2			Rep-3	2.5		Fig1e. Relative percentage of disease DAI score
	Rep-7	1.75			Rep-4	2		Fig.1e
	Rep-8	1.75			Rep-5	2		DAI Score	WT						Efhd2-/-
	Rep-9	2			Rep-6	2.5		Day	Rep-1	Rep-2	Rep-3	Rep-4	Rep-5	Rep-6	Rep-1	Rep-2	Rep-3	Rep-4	Rep-5	Rep-6
	Rep-10	1.75						4	1	0	1	0	0	0	0	1	1	0	0	0
Remission	Rep-1	3						5	1	0	2	0	0	1	2	5	4	2	1	2
	Rep-2	2						6	3	2	4	2	2	2	6	9	7	5	3	5
	Rep-3	2.5						7	5	2	6	4	5	2	9	9	9	8	5	8
	Rep-4	3
	Rep-5	2.5
	Rep-6	2.5						Fig1f. Lengths of the colon
	Rep-7	2						Fig.1f	WT						Efhd2-/-
	Rep-8	2.5							Rep-1	Rep-2	Rep-3	Rep-4	Rep-5	Rep-6	Rep-1	Rep-2	Rep-3	Rep-4	Rep-5	Rep-6
	Rep-9	3						Colon Length(cm)	6.8	6.7	6.2	6.4	6.3	6.1	4.5	5	4.6	5.2	4.5	4.6
	Rep-10	3
								Fig.1h
								Histological score	WT						Efhd2-/-
								Day	Rep-1	Rep-2	Rep-3	Rep-4	Rep-5	Rep-6	Rep-1	Rep-2	Rep-3	Rep-4	Rep-5	Rep-6
								0	0	0	0	0	0	0	0	0	0	0	0	0
								7	3	6	3	3	4	4	9	9	8	7	7	10
Fig1a. IHC stain of intestinal biopsy samples from UC patients					Fig1b. IHC stain of distal colon tissues from mice					Fig1g. H&E stain of distal colon

## Sheet: Figure2
Fig2a.Relative percentage of body weight change														Fig2b. Relative percentage of disease DAI score
Fig.2a														Fig.2b
Body weight(100%)	Efhd2f/f						Efhd2f/fVil1cre/+							DAI Score	Efhd2f/f						Efhd2f/fVil1cre/+
Day	Rep-1	Rep-2	Rep-3	Rep-4	Rep-5	Rep-6	Rep-1	Rep-2	Rep-3	Rep-4	Rep-5	Rep-6		Day	Rep-1	Rep-2	Rep-3	Rep-4	Rep-5	Rep-6	Rep-1	Rep-2	Rep-3	Rep-4	Rep-5	Rep-6
0	1	1	1	1	1	1	1	1	1	1	1	1		4	0	0	0	0	0	0	0	0	1	0	0	1
1	1.003	1.041	1.007	1.034	1.046	1.01	1.01	1.019	1.01	1.032	1.004	1.045		5	2	0	0	0	1	0	1	1	2	2	1	1
2	1.022	1.044	1.029	1.039	1.037	1.01	1.02	0.994	0.997	1.004	1.009	1.037		6	6	1	4	4	2	2	6	6	5	8	6	6
3	0.995	0.999	0.99	1.029	1.028	1.019	1.031	1.01	1.01	1.016	1.013	1.029		7	8	2	5	6	3	2	8	9	9	9	9	9
4	1.012	1.038	1.022	1.029	1.014	1	1.02	0.994	1.01	0.996	1.027	1.017
5	1.012	1.013	1.04	1.034	1.051	1.019	1.017	0.92	0.949	0.956	0.978	1
6	0.997	0.991	1.015	0.981	0.977	1.01	0.915	0.818	0.878	0.817	0.92	0.913
7	0.895	0.883	0.938	0.908	0.87	0.976	0.806	0.748	0.772	0.714	0.804	0.802
Fig2c. Lengths of the colon
Fig.2c	Efhd2f/f						Efhd2f/fVil1cre/+
	Rep-1	Rep-2	Rep-3	Rep-4	Rep-5	Rep-6	Rep-1	Rep-2	Rep-3	Rep-4	Rep-5	Rep-6
Colon Length(cm)	6.6	5.6	5.9	6.3	6.1	5.5	4.8	4.2	4.3	4.6	4.4	4.4
Fig2f. Histologic scores and PAS-positive cells per crypt in (d, e)
Fig.2f	Efhd2f/f						Efhd2f/fVil1cre/+
Histological score	Rep-1	Rep-2	Rep-3	Rep-4	Rep-5	Rep-6	Rep-1	Rep-2	Rep-3	Rep-4	Rep-5	Rep-6
0	0	0	0	0	0	0	0	0	0	0	0	0
7	5	5	5	4	4	5	8	10	9	11	8	10
Fig.2f	Efhd2f/f						Efhd2f/fVil1cre/+
PAS+ cells/Crypt	Rep-1	Rep-2	Rep-3	Rep-4	Rep-5	Rep-6	Rep-1	Rep-2	Rep-3	Rep-4	Rep-5	Rep-6
0	9.9	11.3	10.2	12.1	11.8	8.2	13.2	10.7	10.5	12	8	8.9
7	4.6	2.8	3.3	5.4	4.2	3.3	0.7	0.5	0	1.1	0.4	0.4
Fig2g. Relative gene expression levels of Il6, Il1b and Il1a from colonic tissues
Fig.2g	Relative gene expression(Il6/Gapdh)
	Efhd2f/f						Efhd2f/fVil1cre/+
Day	Rep-1	Rep-2	Rep-3	Rep-4	Rep-5	Rep-6	Rep-1	Rep-2	Rep-3	Rep-4	Rep-5	Rep-6
0	1	0.16	0.35	1.08	0.1	0.29	0.32	0.2	0.41	0.23	0.07	0.38
7	22.45	24.25	50.37	20.69	21.61	43.61	371.19	138.39	304.61	273.71	113.47	238.42
Fig.2g	Relative gene expression(Il1b/Gapdh)
	Efhd2f/f						Efhd2f/fVil1cre/+
Day	Rep-1	Rep-2	Rep-3	Rep-4	Rep-5	Rep-6	Rep-1	Rep-2	Rep-3	Rep-4	Rep-5	Rep-6
0	1	0.19	0.14	0.39	0.13	0.12	0.21	0.12	0.26	0.11	0.12	0.25
7	13.53	36.54	33.28	13.02	38.4	33.68	172.04	121.81	196.03	122.79	109.37	197.27
Fig.2g	Relative gene expression(Il1a/Gapdh)
	Efhd2f/f						Efhd2f/fVil1cre/+
Day	Rep-1	Rep-2	Rep-3	Rep-4	Rep-5	Rep-6	Rep-1	Rep-2	Rep-3	Rep-4	Rep-5	Rep-6
0	1	0.23	1.18	1	0.29	0.32	0.63	0.42	0.23	0.54	0.3	0.42
7	12.85	31.02	40.67	13.03	49.1	39.2	352.75	194.76	146.74	267.56	192.44	150.35
Fig2I.Concentration of FITC-dextran from mice
Fig.2I	FITC-dextran(µg/ml)
	Efhd2f/f						Efhd2f/fVil1cre/+
Day	Rep-1	Rep-2	Rep-3	Rep-4	Rep-5	Rep-6	Rep-1	Rep-2	Rep-3	Rep-4	Rep-5	Rep-6
0	2.51	2.96	3.56	3.51	3.16	3.53	2.68	2.97	3.13	3.97	3.37	4.18
7	4.17	7.19	5.27	6.42	4.58	3.61	17.02	13.21	17.46	11.42	10.13	5
Fig2d.H&E stain of distal colon						Fig2d. Periodic acid-Schiff (PAS) stain of distal colon						Fig2h.Representative images of E-cadherin stain of the distal colon

## Sheet: Figure3
Fig3a. Counts of TUNEL-positive cells of the distal colon
Fig.3a	TUNEL+ cells/HPF
	Efhd2f/f						Efhd2f/fVil1cre/+
Day	Rep-1	Rep-2	Rep-3	Rep-4	Rep-5	Rep-6	Rep-1	Rep-2	Rep-3	Rep-4	Rep-5	Rep-6
0	10	7	4	2	8	4	12	6	5	5	7	5
7	4	12	8	18	14	16	32	43	40	35	28	21
Fig3c. Quantifications of Fig3b
Fig.3c	Efhd2f/f						Efhd2f/fVil1cre/+
	Rep-1	Rep-2	Rep-3	Rep-4	Rep-5	Rep-6	Rep-1	Rep-2	Rep-3	Rep-4	Rep-5	Rep-6
Cleaved caspase-3+ cells/HPF	11	8	8	6	16	13	36	28	30	62	40	33
Fig.3c	Efhd2f/f						Efhd2f/fVil1cre/+
	Rep-1	Rep-2	Rep-3	Rep-4	Rep-5	Rep-6	Rep-1	Rep-2	Rep-3	Rep-4	Rep-5	Rep-6
Cleaved caspase-8+ cells/HPF	14	10	8	9	5	3	26	24	18	27	26	15
Fig.3c	Efhd2f/f						Efhd2f/fVil1cre/+
	Rep-1	Rep-2	Rep-3	Rep-4	Rep-5	Rep-6	Rep-1	Rep-2	Rep-3	Rep-4	Rep-5	Rep-6
p-MLKL+ cells/HPF	2	4	6	0	7	9	0	2	5	5	7	2
Fig3d. Quantifications of western blot analysis
Fig.3d	Efhd2f/f				Efhd2f/fVil1cre/+
	Rep-1	Rep-2	Rep-3	Rep-4	Rep-1	Rep-2	Rep-3	Rep-4
C-caspase-3/Caspase-3	1	1.9	1.61	1.77	3.43	4.23	3.01	3.31
Fig.3d	Efhd2f/f				Efhd2f/fVil1cre/+
	Rep-1	Rep-2	Rep-3	Rep-4	Rep-1	Rep-2	Rep-3	Rep-4
C-caspase-8/Caspase-8	1	1.23	1.19	1.01	2.23	2.88	2.3	1.91
Fig.3d	Efhd2f/f				Efhd2f/fVil1cre/+
	Rep-1	Rep-2	Rep-3	Rep-4	Rep-1	Rep-2	Rep-3	Rep-4
p-MLKL/MLKL	1	1.13	0.89	0.82	0.88	0.77	0.8	0.73
Fig3e.f.The sequencing data are deposited in the NCBI GEO dataset under accession code GSE224768 (https://www.ncbi.nlm.nih.gov/geo/query/acc.cgi?acc=GSE224768)
Fig3a. TUNEL stain of the distal colon						Fig3b. Immunofluorescence images of colonic samples
Fig3d. Western blot analysis of isolated IECs

## Sheet: Figure4
Fig4a. Immunofluorescence of the small intestine
Fig.4a	Efhd2f/f						Efhd2f/fVil1cre/+
	Rep-1	Rep-2	Rep-3	Rep-4	Rep-5	Rep-6	Rep-1	Rep-2	Rep-3	Rep-4	Rep-5	Rep-6
Cleaved caspase-3+ cells/HPF	15	30	13	10	20	13	55	55	39	48	47	52
Fig4b. H&E staining of the small intestine
Fig.4b	Efhd2f/f						Efhd2f/fVil1cre/+
	Rep-1	Rep-2	Rep-3	Rep-4	Rep-5	Rep-6	Rep-1	Rep-2	Rep-3	Rep-4	Rep-5	Rep-6
Villus height(cell number)	55	53	48	50	56	49	44	38	45	40	37	42
Fig4c. Quantifications of caspase-3/7 intensity
Fig.4c
Caspase-3/7 intensity(AU)	WT															Efhd2-/-
	Rep-1	Rep-2	Rep-3	Rep-4	Rep-5	Rep-6	Rep-7	Rep-8	Rep-9	Rep-10	Rep-11	Rep-12	Rep-13	Rep-14	Rep-15	Rep-1	Rep-2	Rep-3	Rep-4	Rep-5	Rep-6	Rep-7	Rep-8	Rep-9	Rep-10	Rep-11	Rep-12	Rep-13	Rep-14	Rep-15
0h	13.61	11.29	10.24	1.59	2.61	2.72	4.98	1	11.37	1.3	7.52	1.1	7.55	0.77	1.75	3.7	4.72	3.3	3.6	12.51	7.43	2.47	6.72	4.06	11.03	9.28	3.63	11.01	13.43	6.75
24h	121.76	80.71	105.34	94.49	126.12	160.22	106.05	142.44	102.44	97.68	122.21	95.88	114	91.14	125.8	197.34	285.96	313.96	259.97	188.58	193.72	341.79	242.02	217.76	151.36	271.9	449.28	221.24	291.72	232.12
Fig4d. Flow cytometric analysis of enteroids
Fig.4d
Caspase-3/7 active cells(%)	WT			Efhd2-/-
	Rep-1	Rep-2	Rep-3	Rep-1	Rep-2	Rep-3
0h	6.04	6.77	4.83	9.76	8.57	7.15
24h	27.7	25.4	24.3	40.9	40.4	41.1
Fig4e. Quantifications of PI intensity
Fig.4e
PI intensity(AU)	WT												Efhd2-/-
	Rep-1	Rep-2	Rep-3	Rep-4	Rep-5	Rep-6	Rep-7	Rep-8	Rep-9	Rep-10	Rep-11	Rep-12	Rep-1	Rep-2	Rep-3	Rep-4	Rep-5	Rep-6	Rep-7	Rep-8	Rep-9	Rep-10	Rep-11	Rep-12
TNF(-) GSK’872 (-) Z-IETD-FMK(-)	2.25	1.96	1.79	1.64	0.14	2.44	1.16	1.07	2.47	1	3.42	1.91	1.82	1.43	2.89	1.87	2.48	1.36	1.37	3.44	4.13	1.64	1.13	4.08
TNF(+) GSK’872 (-) Z-IETD-FMK(-)	10.19	5.38	13.79	7.76	14.23	7.59	14.59	12.89	36.42	16.11	33.32	11.36	45.07	99.22	78.61	43.49	43.45	43.21	38.93	57.74	45.33	92.86	74.63	86.59
TNF(+) GSK’872 (+) Z-IETD-FMK(-)	9.15	16.03	9.95	8.64	18.35	5.83	8.53	11.03	11.37	9.31	5.99	8.79	29.17	70.52	31.42	41.38	80.73	44.12	33.79	112.11	53.3	107.79	73.3	100.47
TNF(+) GSK’872 (+) Z-IETD-FMK(+)	3.29	5.04	4.87	4.04	4.55	5.63	5.1	3.44	7.4	8.72	4.04	3.54	3.54	6.28	4.6	4.72	12.57	6.02	8.1	5.65	12.13	5.4	5.31	7.4
Fig4f. Relative percentage of body weight change
Fig.4f
Body weight(100%)	Efhd2f/f+IgG						Efhd2f/fVil1cre/++IgG						Efhd2f/f+anti-TNF						Efhd2f/fVil1cre/++anti-TNF
Day	Rep-1	Rep-2	Rep-3	Rep-4	Rep-5	Rep-6	Rep-1	Rep-2	Rep-3	Rep-4	Rep-5	Rep-6	Rep-1	Rep-2	Rep-3	Rep-4	Rep-5	Rep-6	Rep-1	Rep-2	Rep-3	Rep-4	Rep-5	Rep-6
0	1	1	1	1	1	1	1	1	1	1	1	1	1	1	1	1	1	1	1	1	1	1	1	1
1	0.994	0.997	0.976	1.003	0.98	1.009	1.009	0.98	0.98	0.945	0.966	1.014	1.017	1.042	1.06	1.109	1.016	1.003	1	0.977	1.033	0.977	1.025	1.006
2	0.991	1	0.966	0.985	0.963	0.998	1.021	0.977	0.971	0.925	0.959	1.031	1.007	1.01	1.036	1.052	1.003	0.979	1.016	0.964	1.045	0.977	1.017	0.988
3	0.994	1.003	0.966	1.006	0.963	0.974	1.009	0.991	0.954	0.899	0.939	0.887	0.98	0.993	1	1.012	0.981	0.977	1.008	0.964	0.984	0.988	1.017	0.98
4	0.988	0.997	0.96	0.985	0.953	0.96	1	0.986	0.939	0.899	0.915	0.827	0.98	0.976	1	1.008	0.972	0.971	1.023	0.98	1.008	0.994	1.017	0.971
5	0.92	0.978	0.942	0.966	0.931	0.934	0.932	0.936	0.844	0.87	0.857	0.793	0.97	0.955	0.964	0.976	0.984	0.948	1	0.974	0.967	0.962	0.994	0.942
6	0.861	0.935	0.878	0.87	0.9	0.887	0.827	0.827	0.752	0.774	0.786	0.768	0.957	0.92	0.919	0.948	0.969	0.924	0.946	0.957	0.943	0.971	0.958	0.939
7	0.827	0.864	0.829	0.802	0.885	0.856	0.738	0.734	0.735	0.73	0.765	0.731	0.943	0.882	0.899	0.94	0.96	0.883	0.922	0.944	0.91	0.901	0.869	0.901
Fig4g. Relative percentage of disease DAI score
Fig.4g
DAI Score	Efhd2f/f+IgG						Efhd2f/fVil1cre/++IgG						Efhd2f/f+anti-TNF						Efhd2f/fVil1cre/++anti-TNF
Day	Rep-1	Rep-2	Rep-3	Rep-4	Rep-5	Rep-6	Rep-1	Rep-2	Rep-3	Rep-4	Rep-5	Rep-6	Rep-1	Rep-2	Rep-3	Rep-4	Rep-5	Rep-6	Rep-1	Rep-2	Rep-3	Rep-4	Rep-5	Rep-6
0	0	0	0	0	0	0	0	0	0	0	0	0	0	0	0	0	0	0	0	0	0	0	0	0
1	0	0	0	0	0	0	0	0	0	1	0	0	0	0	0	0	0	0	0	0	0	0	0	0
2	0	0	0	0	0	0	0	0	0	1	0	0	0	0	0	0	0	0	0	0	0	0	0	0
3	0	0	0	0	0	0	0	0	0	2	1	2	0	0	0	0	0	0	0	0	0	0	0	0
4	1	1	1	2	1	1	2	2	3	3	3	5	0	1	1	0	0	0	0	0	2	0	0	0
5	4	1	3	3	3	3	4	4	6	5	5	6	1	1	2	1	2	2	1	0	2	1	1	2
6	5	3	4	6	5	5	7	7	8	8	7	6	1	3	3	3	2	2	3	1	3	2	2	2
7	6	5	6	7	6	5	9	9	9	9	8	7	4	5	4	3	1	3	4	3	4	3	4	2
Fig4h. Colon lengths of mice
Fig.4h	Efhd2f/f+IgG						Efhd2f/fVil1cre/++IgG						Efhd2f/f+anti-TNF						Efhd2f/fVil1cre/++anti-TNF
	Rep-1	Rep-2	Rep-3	Rep-4	Rep-5	Rep-6	Rep-1	Rep-2	Rep-3	Rep-4	Rep-5	Rep-6	Rep-1	Rep-2	Rep-3	Rep-4	Rep-5	Rep-6	Rep-1	Rep-2	Rep-3	Rep-4	Rep-5	Rep-6
Colon length(cm)	5.7	6.2	5.7	6	5.4	5.7	4	4.3	4.8	4.5	4.4	4	7	6.5	6.7	6.7	6.3	6.3	6.9	6.5	7	6.7	6.6	6.6
Fig4j. Histologic scores of distal colons
Fig.4j	Efhd2f/f+IgG						Efhd2f/fVil1cre/++IgG						Efhd2f/f+anti-TNF						Efhd2f/fVil1cre/++anti-TNF
	Rep-1	Rep-2	Rep-3	Rep-4	Rep-5	Rep-6	Rep-1	Rep-2	Rep-3	Rep-4	Rep-5	Rep-6	Rep-1	Rep-2	Rep-3	Rep-4	Rep-5	Rep-6	Rep-1	Rep-2	Rep-3	Rep-4	Rep-5	Rep-6
Histological score	5	6	5	6	9	5	10	10	10	11	11	9	4	3	3	2	3	3	5	4	3	4	3	3
Fig4a. Immunofluorescence of the small intestine				Fig4b. H&E staining of the small intestine						Fig4c. Time-series images of enteroids
Fig4e. Representative images of enteroids								Fig4i. H&E stain of distal colons

## Sheet: Figure5
Fig.5a Quantifications of western blot analysis
TNF	NC			si-RNA1			si-RNA2
C-Caspase-8/Caspase-8	Rep-1	Rep-2	Rep-3	Rep-1	Rep-2	Rep-3	Rep-1	Rep-2	Rep-3
0	0.7	0.53	0.72	0.68	0.66	0.92	0.47	0.81	0.97
2h	1	1	1	1.11	1.05	1.22	1.1	1.5	1.46
4h	1.32	1.35	1.08	2.07	2.08	2.14	2.26	2.59	2.16
TNF	NC			si-RNA1			si-RNA2
C-Caspase-7/Caspase-7	Rep-1	Rep-2	Rep-3	Rep-1	Rep-2	Rep-3	Rep-1	Rep-2	Rep-3
0	0.69	0.65	0.88	0.39	0.66	1.2	0.85	0.93	1.07
2h	1	1	1	1.03	1.18	1.71	1.92	1.72	2.13
4h	1.55	1.56	2.22	3.2	3.22	3.18	7.06	5.8	6.21
TNF	NC			si-RNA1			si-RNA2
C-Caspase-3/Caspase-3	Rep-1	Rep-2	Rep-3	Rep-1	Rep-2	Rep-3	Rep-1	Rep-2	Rep-3
0	0.55	0.75	0.46	0.51	0.73	0.37	0.79	0.99	0.55
2h	1	1	1	1.34	1.59	1.75	1.76	1.45	1.26
4h	2.24	2.22	2.44	3.23	4.67	3.29	4.13	4.68	4.76
TS	NC			si-RNA1			si-RNA2
C-Caspase-8/Caspase-8	Rep-1	Rep-2	Rep-3	Rep-1	Rep-2	Rep-3	Rep-1	Rep-2	Rep-3
0	0.14	0.26	0.42	0.16	0.19	0.63	0.21	0.35	0.53
2h	1	1	1	2.42	1.82	1.44	1.97	2.01	1.66
4h	1.05	1.06	1.39	2.64	2.15	1.85	3.17	2.33	3.14
TS	NC			si-RNA1			si-RNA2
C-Caspase-7/Caspase-7	Rep-1	Rep-2	Rep-3	Rep-1	Rep-2	Rep-3	Rep-1	Rep-2	Rep-3
0	0.12	0.15	0.16	0.14	0.34	0.21	0.24	0.73	0.6
2h	1	1	1	3.2	3.19	2.25	2.49	2.15	3
4h	2.14	1.86	2.11	5.83	5.24	5.79	5.13	5.21	6.34
TS	NC			si-RNA1			si-RNA2
C-Caspase-3/Caspase-3	Rep-1	Rep-2	Rep-3	Rep-1	Rep-2	Rep-3	Rep-1	Rep-2	Rep-3
0	0.11	0.39	0.3	0.1	0.45	0.48	0.2	0.52	0.44
2h	1	1	1	2.35	2.47	2.23	1.07	1.32	1.3
4h	2.02	1.86	2.3	5.09	5.51	4.83	7.28	5.01	5.86
TC	NC			si-RNA1			si-RNA2
C-Caspase-8/Caspase-8	Rep-1	Rep-2	Rep-3	Rep-1	Rep-2	Rep-3	Rep-1	Rep-2	Rep-3
0	0.84	0.29	0.31	0.94	0.32	0.42	0.86	0.46	0.49
2h	1	1	1	1.43	1.63	1.41	1.26	1.69	1.4
4h	1.42	1.36	1.42	2.2	2.16	2.22	2.78	2.59	2.44
TC	NC			si-RNA1			si-RNA2
C-Caspase-7/Caspase-7	Rep-1	Rep-2	Rep-3	Rep-1	Rep-2	Rep-3	Rep-1	Rep-2	Rep-3
0	0.26	0.01	0.5	0.24	0.21	0.53	0.4	0.65	0.9
2h	1	1	1	2.99	1.92	2.49	3.38	2.65	2.97
4h	14.43	8.56	10.78	35	31.65	31.59	37.6	29.71	32.72
TC	NC			si-RNA1			si-RNA2
C-Caspase-3/Caspase-3	Rep-1	Rep-2	Rep-3	Rep-1	Rep-2	Rep-3	Rep-1	Rep-2	Rep-3
0	0.57	0.24	0.64	0.47	0.58	0.6	0.61	0.85	0.95
2h	1	1	1	1.69	2.77	2.05	1.35	1.68	1.64
4h	8.33	6.94	4.98	13.88	14.35	16.53	16.3	12.8	14.94
Fig5d. Quantification of proportions of annexin V+ PI- apoptotic cells
Fig.5d
Annexin V+,PI- cells(%)	WT			EFHD2-/-
	Rep-1	Rep-2	Rep-3	Rep-1	Rep-2	Rep-3
0	3.79	2.25	0.66	3.37	1.19	2.13
TC	14.4	11.7	16	21.9	25	23.9
TS	5.38	8.53	8.31	33	19.7	29.4
Fig5d. Quantification of the percentage of active caspase-3/7 cells
Fig.5d
Caspase-3/7 active cells(%)	WT			EFHD2-/-
	Rep-1	Rep-2	Rep-3	Rep-1	Rep-2	Rep-3
0	8.8	6.15	8.36	12.3	8.94	13
TC	40.1	27.2	51.4	73.5	88	84.9
TS	19.9	11.3	56.7	93.1	90.9	78.8
Fig.5e Quantifications of western blot analysis
	WT			EFHD2-/-
p-RIPK1/RIPK1	Rep-1	Rep-2	Rep-3	Rep-1	Rep-2	Rep-3
0	0.1	0.06	0.03	0.13	0.1	0.05
4h	1	1	1	1.28	1.09	0.99
8h	1.53	1.31	1.24	1.27	1.23	1.23
	WT			EFHD2-/-
p-MLKL/MLKL	Rep-1	Rep-2	Rep-3	Rep-1	Rep-2	Rep-3
0	0.08	0.03	0.15	0.09	0.08	0.11
4h	1	1	1	0.7	0.95	0.92
8h	1.18	1.1	1.15	0.97	1.08	1.17
	WT			EFHD2-/-
C-Caspase-7/Caspase-7	Rep-1	Rep-2	Rep-3	Rep-1	Rep-2	Rep-3
0	0.14	0.27	0.23	0.17	0.21	0.15
4h	1	1	1	3.01	3.1	2.88
8h	2.47	1.99	1.87	5.14	5.5	5.07
Fig.5f Quantifications of western blot analysis
p-IKKα/β/IKKα/β	WT			EFHD2-/-
min	Rep-1	Rep-2	Rep-3	Rep-1	Rep-2	Rep-3
0	0.22	0.12	0.24	0.2	0.12	0.22
5	1	1	1	0.49	0.51	0.57
15	0.77	0.81	0.84	0.48	0.44	0.44
30	0.4	0.45	0.44	0.26	0.32	0.28
60	0.47	0.37	0.34	0.2	0.2	0.27
p-P65/P65	WT			EFHD2-/-
min	Rep-1	Rep-2	Rep-3	Rep-1	Rep-2	Rep-3
0	0.07	0.04	0.09	0.07	0.05	0.09
5	1	1	1	0.59	0.47	0.54
15	0.51	0.69	0.7	0.26	0.26	0.4
30	0.39	0.37	0.45	0.15	0.14	0.25
60	0.28	0.27	0.37	0.13	0.13	0.23
Fig. 5a. TNF					Fig. 5a. TS					Fig. 5a. TC
Fig. 5e.					Fig. 5f.

## Sheet: Figure6
Fig. 6a Quantifications of western blot analysis
	Vec			FLAG-EFHD2
EFHD2	Rep-1	Rep-2	Rep-3	Rep-1	Rep-2	Rep-3
0h	0.02	0.02	0.01	1	1	1
2h	0.03	0.04	0.03	0.84	1	1.12
	Vec			FLAG-EFHD2
RIPK1	Rep-1	Rep-2	Rep-3	Rep-1	Rep-2	Rep-3
0h	0.12	0.17	0.08	1	1	1
2h	0.12	0.17	0.1	1.8	1.46	1.24
	Vec			FLAG-EFHD2
TNFR1	Rep-1	Rep-2	Rep-3	Rep-1	Rep-2	Rep-3
0h	0.23	0.31	0.29	1	1	1
2h	0.22	0.13	0.33	0.94	1.17	1.01
	Vec			FLAG-EFHD2
TRADD	Rep-1	Rep-2	Rep-3	Rep-1	Rep-2	Rep-3
0h	0.53	0.58	0.57	1	1	1
2h	0.49	0.5	0.62	1.7	1.38	1.2
Fig. 6b Quantifications of western blot analysis
EFHD2/RIPK1	Rep-1	Rep-2	Rep-3
0h	1	1	1
2h	1.13	1.21	1.19
4h	1.84	1.74	1.6
Fig6d. Proportions of cell-surface TNFR1-positive cells from HT-29 cells
Fig.6d
TNFR1+ cells(%)	WT			EFHD2-/-
	Rep-1	Rep-2	Rep-3	Rep-1	Rep-2	Rep-3
0h	66.1	74.3	73.9	75.3	76.4	67.2
TC	49.4	40.4	45.2	30	31.7	26.7
Fig.6d
TNFR1+ cells(%)	WT			EFHD2-/-
	Rep-1	Rep-2	Rep-3	Rep-1	Rep-2	Rep-3
0h	66.4	65.4	61.6	62.6	62.2	60.7
TS	38.8	36.6	37.3	26.5	25.2	24.4
Fig6f. Quantifications of western blot analysis
Fig.6f	WT			EFHD2-/-
	Rep-1	Rep-2	Rep-3	Rep-1	Rep-2	Rep-3
TNFR1/EEA1 ratio	1	1	1	1.2	1.11	1.36
Fig.6f	WT			EFHD2-/-
	Rep-1	Rep-2	Rep-3	Rep-1	Rep-2	Rep-3
TNFR1/Rab5 ratio	1	1	1	1.32	1.49	1.24
Fig6g. Flow cytometric analysis of caspase-3/7 activity from dispersed WT and Efhd2-/- enteroids
Fig.6g	Caspase-3/7 active cells(%)
	WT			Efhd2-/-
	Rep-1	Rep-2	Rep-3	Rep-1	Rep-2	Rep-3
0	12.7	12.2	11.6	4.96	13.4	15.3
TNF	27.7	28.4	28.8	36.3	39	40
TNF+MDC	25.1	24	24.1	25.6	26.5	17.7
Fig. 6a.										Fig. 6b
Fig. 6e.Immunofluorescence of HT-29 cells										Fig. 6f.

## Sheet: Figure7
Fig.7b Quantifications of western blot analysis
Cofilin/EFHD2	Rep-1	Rep-2	Rep-3
0	1	1	1
15min	2.37	2.22	2.22
Fig.7c Quantifications of western blot analysis
	NC			siRNA
p-Cofilin/Cofilin	Rep-1	Rep-2	Rep-3	Rep-1	Rep-2	Rep-3
0	1	1	1	1.45	1.35	1.47
15min	1.51	1.83	1.74	3.77	3.58	3.57
30min	1.57	1.9	1.8	3.73	3.7	3.72
Fig7d.Proportions of PI- caspase-3/7 active cells from HCT-116 cells
Fig.7d	NC			TS			TSB(20µM)			TSB(50µM)
	Rep-1	Rep-2	Rep-3	Rep-1	Rep-2	Rep-3	Rep-1	Rep-2	Rep-3	Rep-1	Rep-2	Rep-3
PI-Caspase-3/7 active cells(%)	8.06	8.77	8.03	45.1	44.6	47.1	29.5	30.2	28.3	22.9	23.8	20.7
Fig7e.Proportions of PI- caspase-3/7 active cells from HT-29 cells
Fig.7e
PI-Caspase-3/7 active cells(%)	WT			EFHD2-/-			WT+BMS-3			EFHD2-/-+BMS-3
	Rep-1	Rep-2	Rep-3	Rep-1	Rep-2	Rep-3	Rep-1	Rep-2	Rep-3	Rep-1	Rep-2	Rep-3
0h	5.31	5.4	4.23	5.22	5.2	4.06	5.54	5.37	12.3	10.1	8.57	14.6
4h	40.7	41.6	34.2	54.1	55.2	47.4	26	25.6	20.4	17.9	16.9	21
8h	60.8	60.9	54.5	81.3	82.1	77.8	34.9	34.7	29.7	29.6	30.4	30
Fig7f.Proportions of cell-surface TNFR1-positive cells from HT-29 cells
Fig.7f	TNFR1+ cells(%)
	WT			EFHD2-/-
	Rep-1	Rep-2	Rep-3	Rep-1	Rep-2	Rep-3
TS	52.9	50.3	48.3	40.4	32.3	36.1
TSB	65.8	63.7	54.2	67.4	56	65.6
Fig7g.Histologic scores of EFHD2 staining
Fig.7g	Responder						Non-responder
	Rep-1	Rep-2	Rep-3	Rep-4	Rep-5		Rep-1	Rep-2	Rep-3	Rep-4	Rep-5	Rep-6
EFHD2 IHC Score	2	2	2	2	1.75		1.5	1.5	1.75	1.75	1	1.5
Fig. 7a. Silver staining				Fig. 7b.Co-IP of the interaction between FLAG-EFHD2 and Cofilin in HCT-116 cells									Fig. 7c. Western blot analysis of the phosphorylation of Cofilin in HCT-116 cells
				Fig. 7b
Fig. 7g. Immunostaining for EFHD2 on intestinal biopsy samples from UC patients

## Sheet: Figure S1
Fig.S1a.Quantification of western blot analysis from tissue lysates
Fig.S1a	Efhd2/β-actin ratio
		Score
Cerebellum	Rep-1	1			Supplementary figure. 1a Western blot analysis of tissue lysates
	Rep-2	1
	Rep-3	1
Cortex	Rep-1	1.13
	Rep-2	0.83
	Rep-3	1.14
Lung	Rep-1	0.38
	Rep-2	0.35
	Rep-3	0.42
Kidney	Rep-1	0.23
	Rep-2	0.47
	Rep-3	0.73
Liver	Rep-1	0.35
	Rep-2	0.33
	Rep-3	0.71
Spleen	Rep-1	0.11
	Rep-2	0.39
	Rep-3	0.19
Lymph node	Rep-1	0.03
	Rep-2	0.35
	Rep-3	0.47
Thymus	Rep-1	0.24
	Rep-2	0.27
	Rep-3	0.66
Small intestine	Rep-1	0.72
	Rep-2	0.51
	Rep-3	1.3
Distal colon	Rep-1	1.02
	Rep-2	1.51
	Rep-3	0.88
Proximal colon	Rep-1	0.78
	Rep-2	1.15
	Rep-3	1.01

## Sheet: Figure S2
Fig.S2b. qPCR of mouse distal colon tissues
	Relative gene expression(Efhd2/Gapdh)
Fig.S2b	WT			Efhd2-/-
	Rep-1	Rep-2	Rep-3	Rep-1	Rep-2	Rep-3
	0.999	1.059	1.218	0.003	0.003	0.002
Fig.S2f.Proportion of isolated intestinal immune cells from the lamina propria
	Percentage of cells(%)
Fig.S2f	WT			Efhd2-/-
	Rep-1	Rep-2	Rep-3	Rep-1	Rep-2	Rep-3
Granulocyte	5.47	0.24	0.098	0.31	0.13	3.97
Macrophage	5.47	0.074	0.26	0.17	0.41	4.32
CD4+T cells	3.96	0.86	1.99	1.39	1.65	2.73
CD8+T cells	0.75	0.28	0.98	0.45	0.8	0.23
B cells	2.67	2.67	4.87	1.77	8.84	1.83
Fig.S2g.Proportion of isolated intestinal immune cells from the lamina propria
	Percentage of cells(%)
Fig.S2g	WT				Efhd2-/-
	Rep-1	Rep-2	Rep-3	Rep-4	Rep-1	Rep-2	Rep-3	Rep-4
Granulocyte	0.51	1.39	1.5	1.51	2.33	2.36	3.97	3.21
Macrophage	0.55	2.21	2.93	4.59	3.63	2.52	1.06	9.06
CD4+T cells	1.01	3.81	3.34	1.4	7.42	4.5	7.56	3.03
CD8+T cells	0.28	2.88	2.38	0.39	5.19	3.34	7.21	0.67
B cells	1.75	35.8	17.3	0.34	32.8	42.1	23.1	0.85
Fig.S2a. Genotyping
Fig.S2c. Immunostaining for Efhd2 of mouse distal colon tissues
Fig.S2d. H&E staining of distal colon

## Sheet: Figure S3
Fig.S3a. Relative percentage of body weight change
Fig.S3a
Body weight(100%)	Efhd2f/f						Efhd2f/flyzcre/+
Day	Rep-1	Rep-2	Rep-3	Rep-4	Rep-5	Rep-6	Rep-1	Rep-2	Rep-3	Rep-4	Rep-5	Rep-6
0	1	1	1	1	1	1	1	1	1	1	1	1
1	1.021	1.032	1.007	0.997	1.021	0.997	1.011	1.01	1.003	1.003	1	0.989
2	1.025	1.046	1.013	1.006	1.021	1.01	1.018	1.017	0.991	1.023	0.994	1
3	1.046	1.046	1.02	1	1.017	0.997	1.032	1.037	1.012	1.013	0.962	0.962
4	1.021	1.025	1.036	1.009	1.029	1.01	1.011	1.023	1.024	1.013	0.947	0.974
5	0.975	0.993	0.997	1.006	0.971	0.961	0.94	1	0.919	0.981	0.906	0.977
6	0.951	0.932	0.964	0.973	0.929	0.92	0.855	0.983	0.896	0.968	0.877	0.959
7	0.898	0.883	0.964	0.973	0.846	0.907	0.826	0.92	0.896	0.964	0.827	0.932
Fig.S3b. Relative percentage of disease DAI score
Fig.S3b
DAI Score	Efhd2f/f						Efhd2f/flyzcre/+
Day	Rep-1	Rep-2	Rep-3	Rep-4	Rep-5	Rep-6	Rep-1	Rep-2	Rep-3	Rep-4	Rep-5	Rep-6
4	0	0	0	0	0	1	0	0	0	2	0	0
5	1	1	3	2	1	3	1	1	1	4	1	2
6	3	1	3	2	2	4	3	4	1	4	1	2
7	4	4	5	2	2	5	5	7	3	4	2	2
Fig.S3d. Histologic scores of H&E staining of distal colon
Fig.S3d	Efhd2f/f						Efhd2f/flyzcre/+
	Rep-1	Rep-2	Rep-3	Rep-4	Rep-5	Rep-6	Rep-1	Rep-2	Rep-3	Rep-4	Rep-5	Rep-6
Histological score	5	2	4	4	4	3	5	4	2	4	4	5
Fig.S3f. qPCR of isolated primary IECs on mouse distal colon tissues
Fig.S3f	Relative gene expression(Efhd2/Gapdh)
	Efhd2f/f				Efhd2f/fVilcre/+
	Rep-1	Rep-2	Rep-3	Rep-4	Rep-1	Rep-2	Rep-3	Rep-4
	1	0.85	0.79	0.65	0.04	0.04	0.06	0.05
Fig.S3i. Quantifications of immunostaining in the small intestine
	Cell counts/Crypt
Fig.S3i	Efhd2f/f						Efhd2f/fVilcre/+
	Rep-1	Rep-2	Rep-3	Rep-4	Rep-5	Rep-6	Rep-1	Rep-2	Rep-3	Rep-4	Rep-5	Rep-6
Ki67	29.7	21.6	24.3	24.3	27	23.2	28	22.7	21.2	25.2	26.1	24.3
PAS	12.8	13.6	12.3	12.1	12.5	12.8	11	12.5	12.3	16.3	14.5	12.7
CHGA	1.2	1	1.3	1.3	1.2	1	1.1	1.4	1.1	1.3	1.2	1
Fig.S3j. Quantifications of immunostaining in the colon
	Cell counts/Crypt
Fig.S3j	Efhd2f/f						Efhd2f/fVilcre/+
	Rep-1	Rep-2	Rep-3	Rep-4	Rep-5	Rep-6	Rep-1	Rep-2	Rep-3	Rep-4	Rep-5	Rep-6
Ki67	13	10.3	10	11.3	14.2	10.2	11.6	9.8	15.2	10.5	10.4	11.8
PAS	8	7	9	8.2	7.9	6.7	6	8.1	8.5	6.6	8.7	6.4
CHGA	1.1	1.1	1.1	1.4	1.1	1.3	1.5	1.2	1.1	1.1	1.3	1
Muc-2	7.8	8.2	9.7	9.2	9.7	9.1	8.4	8.9	9.4	9.3	8.1	9.2
Fig.S3d. H&E staining of distal colon					Fig.S3e. Genotyping							Fig.S3g. Immunostaining for Efhd2 on mouse distal colon tissues
Fig.S3i. Immunostaining in the small intestine								Fig.S3j. Immunostaining in the colon

[truncated: 4 more sheets: Figure S4, Figure S5, Figure S6, Figure S7]
